# Supplementary material for: Flower-Like Dual-Defective Z-Scheme Heterojunction g-C3N4/ZnIn2S4 High-Efficiency Photocatalytic Hydrogen Evolution and Degradation of Mixed Pollutants
Source: Nanomaterials (Basel). 2021 Sep 24;11(10):2483. doi: 10.3390/nano11102483 (PMC8539809; doi:10.3390/nano11102483)
Supplement: Supplementary file 1 [file nanomaterials-11-02483-s001.zip]

Archive with 1 entries (1 files):
- nanomaterials-1376284-supplementary.pdf
